# Supplementary material for: Bayesian analysis and prediction of hybrid performance
Source: Plant Methods. 2019 Feb 7;15:14. doi: 10.1186/s13007-019-0388-x (PMC6366084; doi:10.1186/s13007-019-0388-x)
Supplement: Supplementary file 5 — Additional file 5. Tables S1, S2, S3, S4, and S5: Posterior means of variance parameters and broad-sense genomic heritability (SD) by traits and models in different environments. [file 13007_2019_388_MOESM5_ESM.xlsx]

## Sheet: Tab. S1
	Supplementary Table 1: Estimated posterior means of variance components and broad-sense genomic heritability (SD) by traits and models at Anhembi with ideal nitrogen availability (AN.IN)
			Model
	Trait	Comp	A	A+D	A+AA	A+AD	A+D+AA	A+D+AD	A+D+AA+AD
	EH		0.672 (0.031)	0.545 (0.065)	0.680 (0.070)	0.525 (0.073)	0.547 (0.084)	0.500 (0.074)	0.489 (0.085)
			-	0.136 (0.029)	-	-	0.100 (0.027)	0.096 (0.025)	0.080 (0.022)
			-	-	0.129 (0.030)	-	0.074 (0.020)	-	0.062 (0.018)
			-	-	-	0.171 (0.044)	-	0.091 (0.029)	0.075 (0.025)
			0.672 (0.031)	0.747 (0.031)	0.738 (0.031)	0.746 (0.032)	0.765 (0.031)	0.767 (0.030)	0.778 (0.030)
			0.329 (0.004)	0.258 (0.012)	0.265 (0.013)	0.257 (0.015)	0.245 (0.012)	0.242 (0.013)	0.234 (0.013)
			0.671 (0.011)	0.743 (0.014)	0.736 (0.015)	0.744 (0.016)	0.757 (0.014)	0.760 (0.014)	0.769 (0.014)
	GY		0.383 (0.032)	0.348 (0.065)	0.271 (0.061)	0.392 (0.080)	0.256 (0.067)	0.327 (0.074)	0.236 (0.078)
			-	0.280 (0.055)	-	-	0.213 (0.053)	0.236 (0.053)	0.183 (0.053)
			-	-	0.311 (0.067)	-	0.131 (0.044)	-	0.116 (0.043)
			-	-	-	0.253 (0.074)	-	0.106 (0.036)	0.088 (0.032)
			0.383 (0.033)	0.553 (0.040)	0.538 (0.043)	0.505 (0.044)	0.575 (0.039)	0.577 (0.040)	0.594 (0.040)
			0.620 (0.007)	0.450 (0.024)	0.467 (0.027)	0.496 (0.033)	0.429 (0.024)	0.429 (0.025)	0.417 (0.024)
			0.381 (0.021)	0.550 (0.028)	0.534 (0.031)	0.505 (0.036)	0.574 (0.026)	0.573 (0.028)	0.587 (0.027)
	PH		0.575 (0.034)	0.511 (0.066)	0.518 (0.068)	0.563 (0.076)	0.46 (0.075)	0.504 (0.077)	0.442 (0.086)
			-	0.186 (0.040)	-	-	0.138 (0.037)	0.142 (0.035)	0.113 (0.033)
			-	-	0.191 (0.048)	-	0.088 (0.028)	-	0.075 (0.026)
			-	-	-	0.193 (0.056)	-	0.090 (0.029)	0.077 (0.027)
			0.575 (0.034)	0.677 (0.034)	0.664 (0.035)	0.659 (0.036)	0.697 (0.034)	0.696 (0.034)	0.709 (0.033)
			0.425 (0.005)	0.324 (0.016)	0.341 (0.017)	0.345 (0.019)	0.313 (0.016)	0.31 (0.016)	0.302 (0.016)
			0.575 (0.014)	0.677 (0.019)	0.660(0.020)	0.655(0.022)	0.69(0.018)	0.692(0.018)	0.702(0.018)

## Sheet: Tab. S2
	Supplementary Table 2: Estimated posterior means of variance components and broad-sense genomic heritability (SD) by traits and models at Anhembi with low nitrogen availability (AN.LN)
			Model
	Trait	Comp	A	A+D	A+AA	A+AD	A+D+AA	A+D+AD	A+D+AA+AD
	EH		0.534 (0.033)	0.444 (0.063)	0.510 (0.065)	0.399 (0.072)	0.429 (0.076)	0.384 (0.074)	0.373 (0.08)
			-	0.129 (0.032)	-	-	0.098 (0.028)	0.096 (0.027)	0.080 (0.025)
			-	-	0.120 (0.030)	-	0.080 (0.024)	-	0.068 (0.020)
			-	-	-	0.156 (0.046)	-	0.097 (0.032)	0.079 (0.027)
			0.534 (0.034)	0.610 (0.036)	0.599 (0.035)	0.603 (0.036)	0.630 (0.035)	0.633 (0.034)	0.647 (0.034)
			0.468 (0.005)	0.401 (0.016)	0.409 (0.016)	0.403 (0.018)	0.384 (0.017)	0.381 (0.017)	0.371 (0.017)
			0.533 (0.016)	0.602 (0.020)	0.594 (0.019)	0.599 (0.022)	0.621 (0.019)	0.623 (0.020)	0.636 (0.018)
	GY		0.264 (0.030)	0.240 (0.052)	0.150 (0.044)	0.212 (0.055)	0.151 (0.050)	0.201 (0.057)	0.132 (0.050)
			-	0.197 (0.047)	-	-	0.131 (0.038)	0.153 (0.044)	0.108 (0.039)
			-	-	0.258 (0.062)	-	0.166 (0.055)	-	0.142 (0.049)
			-	-	-	0.197 (0.057)	-	0.114 (0.038)	0.089 (0.032)
			0.264 (0.030)	0.391 (0.041)	0.396 (0.042)	0.361 (0.041)	0.430 (0.0430	0.411 (0.039)	0.443 (0.041)
			0.745 (0.008)	0.624 (0.026)	0.612 (0.029)	0.645 (0.030)	0.587 (0.0280	0.602 (0.027)	0.576 (0.029)
			0.261 (0.022)	0.381 (0.031)	0.394 (0.035)	0.361 (0.034)	0.421 (0.0310	0.407 (0.031)	0.435 (0.031)
	PH		0.395 (0.033)	0.284 (0.059)	0.344 (0.063)	0.282 (0.065)	0.251 (0.0660	0.250 (0.064)	0.217 (0.070)
			-	0.232 (0.053)	-	-	0.174 (0.051)	0.171 (0.048)	0.141 (0.046)
			-	-	0.192 (0.050)	-	0.109 (0.036)	-	0.093 (0.034)
			-	-	-	0.235 (0.065)	-	0.119 (0.042)	0.094 (0.035)
			0.395 (0.032)	0.524 (0.041)	0.500 (0.039)	0.503 (0.041)	0.543 (0.039)	0.546 (0.040)	0.56 (0.038)
			0.609 (0.007)	0.480 (0.024)	0.509 (0.024)	0.501 (0.028)	0.464 (0.024)	0.463 (0.024)	0.451 (0.024)
			0.393 (0.021)	0.521 (0.027)	0.494 (0.029)	0.501 (0.031)	0.541 (0.026)	0.541 (0.027)	0.555 (0.026)

## Sheet: Tab. S3
	Supplementary Table 3: Estimated posterior means of variance components and broad-sense genomic heritability (SD) by traits and models at Piracicaba with ideal nitrogen availability (PI.IN)
			Model
	Trait	Comp.	A	A+D	A+AA	A+AD	A+D+AA	A+D+AD	A+D+AA+AD
	EH		0.651 (0.032)	0.447 (0.065)	0.734 (0.076)	0.421 (0.074)	0.489 (0.085)	0.394 (0.069)	0.420 (0.088)
			-	0.176 (0.040)	-	-	0.130 (0.037)	0.12 (0.032)	0.096 (0.030)
			-	-	0.135 (0.031)	-	0.075 (0.020)	-	0.061 (0.018)
			-	-	-	0.224 (0.056)	-	0.106 (0.036)	0.090 (0.033)
			0.651 (0.032)	0.737 (0.032)	0.720 (0.032)	0.736 (0.034)	0.753 (0.031)	0.758 (0.032)	0.766 (0.031)
			0.350 (0.004)	0.267 (0.014)	0.285 (0.013)	0.264 (0.016)	0.256 (0.014)	0.250 (0.015)	0.244 (0.014)
			0.650 (0.012)	0.734 (0.016)	0.716 (0.015)	0.736 (0.018)	0.746 (0.015)	0.752 (0.016)	0.759 (0.015)
	GY		0.327 (0.032)	0.222 (0.053)	0.298 (0.060)	0.210 (0.060)	0.203 (0.060)	0.182 (0.057)	0.165 (0.058)
			-	0.247 (0.059)	-	-	0.186 (0.056)	0.167 (0.053)	0.136 (0.049)
			-	-	0.195 (0.052)	-	0.117 (0.037)	-	0.097 (0.034)
			-	-	-	0.268 (0.073)	-	0.145 (0.055)	0.123 (0.050)
			0.327 (0.032)	0.465 (0.043)	0.442 (0.042)	0.460 (0.046)	0.496 (0.043)	0.499 (0.044)	0.516 (0.043)
			0.680 (0.008)	0.543 (0.028)	0.570 (0.029)	0.546 (0.035)	0.522 (0.029)	0.519 (0.030)	0.503 (0.030)
			0.324 (0.022)	0.462 (0.032)	0.436 (0.033)	0.458 (0.038)	0.485 (0.032)	0.486 (0.033)	0.504 (0.033)
	PH		0.525 (0.034)	0.401 (0.064)	0.603 (0.086)	0.458 (0.081)	0.366 (0.080)	0.388 (0.074)	0.338 (0.081)
			-	0.304 (0.060)	-	-	0.237 (0.060)	0.224 (0.053)	0.178 (0.053)
			-	-	0.273 (0.064)	-	0.102 (0.033)	-	0.091 (0.030)
			-	-	-	0.361 (0.088)	-	0.115 (0.041)	0.098 (0.036)
			0.525 (0.034)	0.676 (0.036)	0.645 (0.036)	0.660 (0.040)	0.695 (0.036)	0.694 (0.036)	0.705 (0.035)
			0.477 (0.005)	0.327 (0.019)	0.357 (0.020)	0.342 (0.024)	0.314 (0.019)	0.312 (0.019)	0.303 (0.019)
			0.523 (0.017)	0.673 (0.021)	0.643 (0.023)	0.658 (0.025)	0.688 (0.021)	0.689 (0.021)	0.699 (0.020)

## Sheet: Tab. S4
	Supplementary 4: Estimated posterior means of variance components and broad-sense genomic heritability (SD) by traits and models at Piracicaba with low nitrogen availability (PI.LN)
			Model
	Trait	Comp.	A	A+D	A+AA	A+AD	A+D+AA	A+D+AD	A+D+AA+AD
	EH		0.665 (0.032)	0.460 (0.067)	0.784 (0.081)	0.417 (0.077)	0.518 (0.087)	0.397 (0.071)	0.431 (0.088)
			-	0.191 (0.043)	-	-	0.141 (0.040)	0.127 (0.035)	0.102 (0.034)
			-	-	0.150 (0.036)	-	0.075 (0.022)	-	0.061 (0.018)
			-	-	-	0.261 (0.064)	-	0.116 (0.039)	0.097 (0.036)
			0.665 (0.032)	0.756 (0.031)	0.737 (0.032)	0.761 (0.033)	0.772 (0.031)	0.776 (0.031)	0.786 (0.030)
			0.337 (0.004)	0.246 (0.015)	0.267 (0.014)	0.242 (0.017)	0.236 (0.015)	0.228 (0.015)	0.223 (0.015)
			0.664 (0.011)	0.755 (0.016)	0.734 (0.016)	0.759 (0.018)	0.765 (0.016)	0.773 (0.015)	0.779 (0.015)
	GY		0.260 (0.029)	0.194 (0.053)	0.195 (0.052)	0.177 (0.055)	0.153 (0.051)	0.159 (0.052)	0.129 (0.050)
			-	0.292 (0.065)	-	-	0.209 (0.061)	0.209 (0.060)	0.169 (0.058)
			-	-	0.266 (0.063)	-	0.149 (0.051)	-	0.124 (0.046)
			-	-	-	0.318 (0.084)	-	0.160 (0.061)	0.121 (0.051)
			0.260 (0.029)	0.441 (0.047)	0.425 (0.047)	0.437 (0.054)	0.474 (0.045)	0.469 (0.046)	0.492 (0.046)
			0.751 (0.008)	0.567 (0.035)	0.588 (0.036)	0.571 (0.045)	0.539 (0.034)	0.541 (0.035)	0.522 (0.036)
			0.256 (0.022)	0.437 (0.039)	0.416 (0.039)	0.432 (0.048)	0.465 (0.036)	0.465 (0.037)	0.484 (0.037)
	PH		0.490 (0.034)	0.419 (0.067)	0.429 (0.068)	0.459 (0.079)	0.352 (0.076)	0.402 (0.074)	0.332 (0.081)
			-	0.227 (0.046)	-	-	0.171 (0.042)	0.182 (0.043)	0.145 (0.040)
			-	-	0.236 (0.055)	-	0.099 (0.031)	-	0.087 (0.029)
			-	-	-	0.231 (0.064)	-	0.090 (0.030)	0.076 (0.026)
			0.490 (0.034)	0.624 (0.036)	0.603 (0.038)	0.594 (0.039)	0.644 (0.036)	0.644 (0.036)	0.655 (0.036)
			0.511 (0.006)	0.379 (0.019)	0.400 (0.020)	0.409 (0.023)	0.367 (0.018)	0.365 (0.019)	0.357 (0.019)
			0.490 (0.018)	0.622 (0.022)	0.601 (0.023)	0.592 (0.026)	0.636 (0.021)	0.637 (0.022)	0.646 (0.021)

## Sheet: Tab. S5
	Supplementary Table 5: Estimated posterior means of variance components and broad-sense genomic heritability (SD) by traits and environments estimated using the RKHS model
				Environments
			Comp.	AN.IN	AN.LN	PI.IN	PI.LN
	EH			0.061 (0.015)	0.075 (0.020)	0.070 (0.018)	0.068 (0.017)
				0.098 (0.033)	0.112 (0.043)	0.112 (0.043)	0.106 (0.040)
				0.536 (0.084)	0.405 (0.080)	0.492 (0.087)	0.530 (0.091)
				0.808 (0.030)	0.676 (0.035)	0.801 (0.030)	0.818 (0.029)
				0.203 (0.013)	0.338 (0.018)	0.209 (0.014)	0.191 (0.014)
				0.799 (0.014)	0.666 (0.020)	0.793 (0.015)	0.810 (0.015)
	GY			0.094 (0.028)	0.104 (0.034)	0.122 (0.038)	0.156 (0.055)
				0.137 (0.054)	0.145 (0.053)	0.167 (0.064)	0.176 (0.073)
				0.394 (0.081)	0.216 (0.060)	0.248 (0.071)	0.215 (0.074)
				0.618 (0.040)	0.457 (0.042)	0.552 (0.044)	0.524 (0.048)
				0.388 (0.027)	0.557 (0.030)	0.463 (0.033)	0.482 (0.041)
				0.616 (0.028)	0.452 (0.033)	0.543 (0.035)	0.522 (0.042)
	PH			0.069 (0.018)	0.102 (0.032)	0.076 (0.020)	0.074 (0.020)
				0.101 (0.037)	0.150 (0.063)	0.115 (0.041)	0.115 (0.043)
				0.742 (0.033)	0.591 (0.040)	0.730 (0.034)	0.680 (0.036)
				0.513 (0.078)	0.300 (0.085)	0.482 (0.082)	0.444 (0.078)
				0.270 (0.017)	0.420 (0.026)	0.283 (0.019)	0.332 (0.020)
				0.733 (0.018)	0.584 (0.028)	0.719 (0.020)	0.672 (0.021)
