# Supplementary material for: Bayesian analysis and prediction of hybrid performance
Source: Plant Methods. 2019 Feb 7;15:14. doi: 10.1186/s13007-019-0388-x (PMC6366084; doi:10.1186/s13007-019-0388-x)
Supplement: Supplementary file 7 — Additional file 7. Table S6: Ratio between non-additive and additive variances (\documentclass[12pt]{minimal} \usepackage{amsmath} \usepackage{wasysym} \usepackage{amsfonts} \usepackage{amssymb} \usepackage{amsbsy} \usepackage{mathrsfs} \usepackage{upgreek} \setlength{\oddsidemargin}{-69pt} \begin{document}$$SCA_{ratio}$$\end{document}SCAratio) and standard deviation by trait, environment, and model. [file 13007_2019_388_MOESM7_ESM.xlsx]

## Sheet: Tab. S6
			Model
	Trait	Env	A+D	A+AA	A+AD	A+D+AA	A+D+AD	A+D+AA+AD	Mean
	EH	AN.IN	0.114 (0.071)	0.101 (0.070)	0.112 (0.071)	0.141 (0.070)	0.144 (0.069)	0.160 (0.069)	0.129
		AN.LN	0.141(0.099)	0.125 (0.097)	0.134 (0.100)	0.184 (0.099)	0.189 (0.099)	0.216 (0.100)	0.165
		PI.IN	0.135 (0.075)	0.109 (0.073)	0.134 (0.076)	0.160 (0.075)	0.168 (0.076)	0.180 (0.075)	0.148
		PI.LN	0.140 (0.073)	0.112 (0.071)	0.148 (0.073)	0.164 (0.072)	0.171 (0.073)	0.186 (0.073)	0.153
	PH	AN.IN	0.183 (0.091)	0.157 (0.091)	0.148 (0.092)	0.215 (0.093)	0.213(0.092)	0.236 (0.093)	0.192
		AN.LN	0.329 (0.150)	0.274 (0.147)	0.282 (0.148)	0.384 (0.154)	0.393 (0.152)	0.428 (0.152)	0.348
		PI.IN	0.291 (0.108)	0.234 (0.106)	0.262 (0.112)	0.330 (0.110)	0.329 (0.110)	0.349 (0.111)	0.299
		PI.LN	0.282 (0.117)	0.235 (0.116)	0.218 (0.116)	0.319 (0.118)	0.319 (0.117)	0.342 (0.119)	0.286
	GY	AN.IN	0.450 (0.164)	0.416 (0.167)	0.329 (0.164)	0.513 (0.168)	0.519 (0.170)	0.561 (0.172)	0.465
		AN.LN	0.479 (0.234)	0.520 (0.235)	0.387 (0.223)	0.649 (0.252)	0.578 (0.234)	0.700 (0.250)	0.552
		PI.IN	0.429 (0.199)	0.364 (0.188)	0.420 (0.202)	0.530 (0.206)	0.540 (0.205)	0.592 (0.206)	0.479
		PI.LN	0.722 (0.270)	0.652 (0.262)	0.700 (0.288)	0.844 (0.275)	0.827 (0.277)	0.913 (0.286)	0.777
