# Supplementary material for: Bayesian analysis and prediction of hybrid performance
Source: Plant Methods. 2019 Feb 7;15:14. doi: 10.1186/s13007-019-0388-x (PMC6366084; doi:10.1186/s13007-019-0388-x)
Supplement: Supplementary file 15 — Additional file 15. Tables S7 and S8: Comparison of posterior means of variance parameters and broad-sense genomic heritability (SD), and prediction accuracies by trait, models (A + D, 3-DF, and A1 + A2 + D), and environments. [file 13007_2019_388_MOESM15_ESM.xlsx]

## Sheet: Tab. S7
	Supplementary Table 7: Posterior means of variance components and broad-sense genomic heritability (SD) by traits, prediction models, and environments:
			EH				GY				PH
	Env.	Comp.	A+D	3-DF	A1+A2+D		A+D	3-DF	A1+A2+D		A+D	3-DF	A1+A2+D
	AN.IN		0.545 (0.065)	-	0.456 (0.067)		0.348 (0.065)	-	0.258 (0.054)		0.511 (0.066)	-	0.405 (0.064)
			-	-	0.267 (0.041)		-	-	0.131 (0.034)		-	-	0.222 (0.039)
			-	-	0.175 (0.032)		-	-	0.126 (0.031)		-	-	0.178 (0.034)
			0.136 (0.029)	-	0.162 (0.040)		0.280 (0.055)	-	0.323 (0.059)		0.186 (0.040)	-	0.214 (0.049)
			0.747 (0.031)	0.777 (0.030)	0.749 (0.031)		0.553 (0.040)	0.576 (0.039)	0.575 (0.041)		0.677 (0.034)	0.712 (0.034)	0.670 (0.036)
			0.258 (0.012)	0.224 (0.012)	0.253 (0.013)		0.450 (0.024)	0.424 (0.023)	0.429 (0.025)		0.324 (0.016)	0.289 (0.015)	0.322 (0.017)
			0.743 (0.014)	0.776 (0.013)	0.746 (0.015)		0.550 (0.028)	0.575 (0.026)	0.571 (0.028)		0.677 (0.019)	0.711 (0.017)	0.677 (0.020)
	AN.LN		0.444 (0.063)	-	0.363 (0.066)		0.240 (0.052)	-	0.195 (0.041)		0.284 (0.059)	-	0.204 (0.048)
			-	-	0.194 (0.038)		-	-	0.096 (0.027)		-	-	0.099 (0.028)
			-	-	0.163 (0.035)		-	-	0.098 (0.025)		-	-	0.105 (0.028)
			0.129 (0.032)	-	0.155 (0.046)		0.197 (0.047)	-	0.214 (0.052)		0.232 (0.053)	-	0.297 (0.064)
			0.610 (0.036)	0.640 (0.035)	0.608 (0.036)		0.391 (0.041)	0.404 (0.040)	0.400 (0.042)		0.524 (0.041)	0.550 (0.039)	0.544 (0.042)
			0.401 (0.016)	0.363 (0.016)	0.398 (0.018)		0.624 (0.026)	0.602 (0.026)	0.616 (0.029)		0.48 (0.024)	0.453 (0.022)	0.463 (0.025)
			0.602 (0.020)	0.637 (0.020)	0.604 (0.021)		0.381 (0.031)	0.401 (0.031)	0.393 (0.033)		0.521 (0.027)	0.547 (0.026)	0.539 (0.029)
	PI.IN		0.447 (0.065)	-	0.339 (0.068)		0.222 (0.053)	-	0.192 (0.043)		0.401 (0.064)	-	0.290 (0.057)
			-	-	0.178 (0.040)		-	-	0.082 (0.024)		-	-	0.153 (0.034)
			-	-	0.157 (0.034)		-	-	0.111 (0.030)		-	-	0.141 (0.033)
			0.176 (0.040)	-	0.239 (0.059)		0.247 (0.059)	-	0.287 (0.065)		0.304 (0.060)	-	0.360 (0.066)
			0.737 (0.032)	0.770 (0.031)	0.750 (0.033)		0.465 (0.043)	0.486 (0.042)	0.497 (0.044)		0.676 (0.036)	0.700 (0.035)	0.687 (0.035)
			0.267 (0.014)	0.232 (0.013)	0.251 (0.016)		0.543 (0.028)	0.522 (0.025)	0.519 (0.031)		0.327 (0.019)	0.300 (0.017)	0.314 (0.019)
			0.734 (0.016)	0.767 (0.014)	0.748 (0.017)		0.462 (0.032)	0.481 (0.030)	0.488 (0.034)		0.673 (0.021)	0.699 (0.019)	0.685 (0.021)
	PI.LN		0.460 (0.067)	-	0.331 (0.066)		0.194 (0.053)	-	0.169 (0.038)		0.419 (0.067)	-	0.295 (0.061)
			-	-	0.176 (0.037)		-	-	0.063 (0.019)		-	-	0.145 (0.035)
			-	-	0.149 (0.034)		-	-	0.108 (0.028)		-	-	0.148 (0.035)
			0.191 (0.043)	-	0.261 (0.060)		0.292 (0.065)	-	0.307 (0.064)		0.227 (0.046)	-	0.283 (0.058)
			0.756 (0.031)	0.788 (0.030)	0.765 (0.032)		0.441 (0.047)	0.449 (0.044)	0.461 (0.047)		0.624 (0.036)	0.650 (0.036)	0.630 (0.037)
			0.246 (0.015)	0.212 (0.012)	0.237 (0.016)		0.567 (0.035)	0.555 (0.032)	0.555 (0.035)		0.379 (0.019)	0.351 (0.017)	0.374 (0.019)
			0.755 (0.016)	0.787 (0.014)	0.762 (0.017)		0.437 (0.039)	0.446 (0.035)	0.452 (0.038)		0.622 (0.022)	0.648 (0.020)	0.626 (0.023)
	: Total additive, additive due parental group 1, additive due parental group 2, dominance, total genomic, and residual variances and broad-sense genomic heritability,
	respectively. AN: Anhembi.PI: Piracicaba. IN:Ideal nitrogen. LN: Low nitrogen. EH: Ear Height. GY: Grain yield. PH: Plant Height. 3-DF: Categorical marker effect model (Martini et al. [65]).
	A+D: Additive-dominance model. A1+A2+D: Specific parental additive effect model

## Sheet: Tab. S8
	Supplementary Table 8: Average pediction ability by traits, prediction models, and environments:
		EH				GY				PH
	Env.	A+D	3-DF Model	A1+A2+D		A+D	3-DF Model	A1+A2+D		A+D	3-DF Model	A1+A2+D
	AN.IN	0.809a	0.802ab	0.797b		0.618a	0.613a	0.605a		0.750a	0.742ab	0.732b
	AN.LN	0.711a	0.702ab	0.695b		0.481a	0.476a	0.461b		0.611a	0.609ab	0.595b
	PI.IN	0.797a	0.794ab	0.788b		0.543a	0.542a	0.538a		0.720a	0.718a	0.708a
	PI.LN	0.806a	0.804a	0.795b		0.487a	0.487a	0.471b		0.699a	0.694a	0.677b
	3-DF: Categorical marker effect model (Martini et al. [65]). A+D: Additive-dominance model. A1+A2+D: Specific parental additive effect model
	AN: Anhembi.PI: Piracicaba. IN:Ideal nitrogen. LN: Low nitrogen. EH: Ear Height. GY: Grain yield. PH: Plant Height.
	Lowercase letters represent groups that have not distinguished groups at 5% significance level in a Tuckey’s Honest Significance Difference test.
